# Supplementary material for: Flaxseed Lignans as Important Dietary Polyphenols for Cancer Prevention and Treatment: Chemistry, Pharmacokinetics, and Molecular Targets
Source: Pharmaceuticals (Basel). 2019 May 5;12(2):68. doi: 10.3390/ph12020068 (PMC6630319; doi:10.3390/ph12020068)
Supplement: Supplementary file 1 [file pharmaceuticals-12-00068-s001.zip]

Archive with 8 entries (6 files):
- pharmaceuticals-479428-suppl/
- pharmaceuticals-479428-suppl/New Supplementary Files - Review by F.D. and J.A/
- pharmaceuticals-479428-suppl/New Supplementary Files - Review by F.D. and J.A/Supplementary Figure 1 - Review by F.D. and J.A. (Final-2).docx
- pharmaceuticals-479428-suppl/New Supplementary Files - Review by F.D. and J.A/Supplementary Figure 1 - Review by F.D. and J.A. (Final-2).pdf
- pharmaceuticals-479428-suppl/New Supplementary Files - Review by F.D. and J.A/Supplementary Table 1 - Review by F.D. and J.A. (Final-1).docx
- pharmaceuticals-479428-suppl/New Supplementary Files - Review by F.D. and J.A/Supplementary Table 1 - Review by F.D. and J.A. (Final-2).pdf
- pharmaceuticals-479428-suppl/New Supplementary Files - Review by F.D. and J.A/Supplementary Table 2 - Review by F.D. and J.A (Final-2).docx
- pharmaceuticals-479428-suppl/New Supplementary Files - Review by F.D. and J.A/Supplementary Table 2 - Review by F.D. and J.A (Final-2).pdf
